# Supplementary material for: Horizontal Integration and Financing Reform of Rural Primary Care in China: A Model for Low-Resource and Remote Settings
Source: Int J Environ Res Public Health. 2022 Jul 8;19(14):8356. doi: 10.3390/ijerph19148356 (PMC9323543; doi:10.3390/ijerph19148356)
Supplement: Supplementary file 1 [file ijerph-19-08356-s001.zip]

Archive with 1 entries (1 files):
- ijerph-1740215-supplementary.pdf
